# Supplementary material for: Flexibility of Physiological Traits Underlying Inter-Individual Growth Differences in Intertidal and Subtidal Mussels Mytilusgalloprovincialis
Source: PLoS One. 2016 Feb 5;11(2):e0148245. doi: 10.1371/journal.pone.0148245 (PMC4743968; doi:10.1371/journal.pone.0148245)
Supplement: S1 Data — (XLS) [file pone.0148245.s001.xls]

## Sheet: CR IR AR final
Origin	Growth group	CR total (ml h-1)	CR spc (ml (mg OW)-1 h-1	OIR total (ug h-1)	OIR spc (ugOW (mgOW)-1 h-1	AR total (mg h-1)	ARspc (ugOW (mgOW)-1 h-1
Raft	S	657	10.4693	426.565	6.7946	0.343854	5.47713
Raft	S	646.738	10.3017	419.733	6.68578	0.338347	5.3894
Raft	S	719.783	11.4652	467.139	7.44089	0.376561	5.9981
Raft	S	670.969	10.6876	435.459	6.93627	0.351023	5.59132		Effect	df	SS	MS	F-value	P-value
Raft	S	711.821	11.3383	461.972	7.35858	0.372396	5.93175		CR SPC
Raft	S	708.09	11.2789	459.551	7.32002	0.370444	5.90066		Growth group	1	83.92	83.92	11.99	<0.001***
Raft	S	752.611	11.9881	488.444	7.78025	0.393735	6.27166		Origin	1	55.00	55.00	7.85	<0.001***
Raft	S	769.876	12.2631	499.649	7.95873	0.402767	6.41553		G. group x Origin	1	1.16	1.16	0.17	0.68 ns
Raft	S	658.544	10.4897	427.395	6.80783	0.344523	5.48779		Error	65	455.15	7.00
Raft	S	741.158	11.8056	481.011	7.66186	0.387743	6.17622
Raft	S	746.595	11.8922	484.54	7.71807	0.390588	6.22154		OIR SPC
Raft	S	597.692	9.52042	387.902	6.17875	0.312688	4.98069		Growth group	1	80.82	80.82	20.57	<0.001***
Raft	S	578.143	9.20903	375.215	5.97666	0.302461	4.81778		Origin	1	73.84	73.84	18.80	<0.001***
Raft	S	493.5	7.86079	320.282	5.10165	0.258179	4.11244		G. group x Origin	1	0.07	0.07	0.02	0.89 ns
Raft	S	640.796	10.207	415.877	6.62435	0.335238	5.33989		Error	65	255.32	3.93
Raft	S	737.772	11.7517	478.814	7.62685	0.385972	6.14801
Raft	S	772.642	12.3071	501.445	7.98733	0.404214	6.43859		AR SPC
Raft	F	1528.3	10.5531	1094.26	7.55602	0.88493	6.11055		Growth group	1	33.70	33.70	20.18	<0.001***
Raft	F	1911.59	13.1998	1368.7	9.45105	1.10687	7.64306		Origin	1	22.59	22.59	13.52	<0.001***
Raft	F	1765.48	12.1908	1264.08	8.72864	1.02226	7.05886		G. group x Origin	1	1.75	1.75	1.05	0.31 ns
Raft	F	1848.09	12.7613	1323.23	9.13708	1.0701	7.38915		Error	65	108.58	1.67
Raft	F	1699.71	11.7367	1216.99	8.40348	0.984182	6.7959
Raft	F	1935.85	13.3673	1386.07	9.57099	1.12091	7.74006		AE
Raft	F	2440.82	16.8554	1747.76	12.0685	1.41341	9.75977		Growth group	1	0.26	0.26	0.01	0.90 ns
Raft	F	2100.33	14.5008	1503.6	10.3825	1.21596	8.39636		Origin	1	4.66	4.66	0.25	0.62 ns
Raft	F	1457.3	10.0608	1043.21	7.20351	0.843646	5.82548		G. group x Origin	1	51.96	51.96	2.77	0.10 ns
Raft	F	1768.28	12.2102	1266.09	8.74249	1.02388	7.07005		Error	37	695.12	18.79
Raft	F	1777.31	12.2726	1272.55	8.78715	1.02911	7.10617
Raft	F	1609.6	11.1145	1152.47	7.95798	0.932006	6.43562
Raft	F	1645.87	11.3649	1178.44	8.13727	0.953004	6.58061
Raft	F	2139.88	14.777	1532.24	10.5803	1.23912	8.55629
Raft	F	1948.38	13.4538	1395.04	9.63293	1.12817	7.79015
Raft	F	2264.13	15.6332	1621.02	11.1934	1.31092	9.05208
Rocky shore	F	1359.3	12.8139	1035.79	9.7642	0.841162	7.92951
Rocky shore	F	2335.52	22.0165	1779.66	16.7766	1	9
Rocky shore	F	1680.52	15.842	1280.55	12.0716	1.03994	8.76776
Rocky shore	F	1503	14.1685	1145.28	10.7964	0.930084	7.20983
Rocky shore	F	1235.93	11.6509	941.779	8.87801	0.764819	7.23313
Rocky shore	F	1239.92	11.6886	944.823	8.9067	0.76729	7.20305
Rocky shore	F	1234.77	11.64	940.893	8.86965	0.764099	10
Rocky shore	F	1819.27	17.15	1386.29	13.0683	1	6.81461
Rocky shore	F	1168.18	11.0123	890.154	8.39134	0.722894	7.50221
Rocky shore	F	2560.08	24.1335	1950.78	18.3897	1.58423	7.57771
Rocky shore	F	1286.05	12.1234	979.971	9.23804	0.795835	10
Rocky shore	F	1298.99	12.2454	989.833	9.331	0.803843	8.2131
Rocky shore	F	1855.55	17.492	1413.93	13.3289	1	10.6537
Rocky shore	F	1407.91	13.2722	1072.83	10.1134	0.871246	7.31522
Rocky shore	F	1997.71	18.8321	1522.25	14.3501	1	11
Rocky shore	F	1254	11.8212	955.546	9.00778	0.775999	12.0548
Rocky shore	F	1963.15	18.5063	1495.92	14.1018	1.21483	8.87944
Rocky shore	F	2066.47	19.4803	1574.65	14.844	1.27877	10
Rocky shore	F	1522.14	14.349	1159.87	10.9339	0.91	7.02019
Rocky shore	F	1843.5	17.3784	1404.75	13.2423	0.90	5.88889
Rocky shore	F	1203.42	11.3445	917.007	8.64449	0.744702	10.00
Rocky shore	F	1009.49	9.51631	769.232	7.25143	0.624693	7.94941
Rocky shore	F	1946.76	18.3518	1483.43	13.984	1	4.63869
Rocky shore	F	1362.71	12.8461	1038.39	9.78871	0.8	6.54666
Rocky shore	S	698.876	13.6606	512.276	10.0132	0.404083	7.89842
Rocky shore	S	613.925	12.0001	450.007	8.79608	0.354966	6.93835
Rocky shore	S	583.761	11.4105	427.897	8.36389	0.337525	6.59744
Rocky shore	S	617.17	12.0635	452.385	8.84256	0.356842	6.97501
Rocky shore	S	667.457	13.0465	489.246	9.56305	0.385917	7.54334
Rocky shore	S	768.819	15.0277	563.544	11.0153	0.444523	8.68889
Rocky shore	S	390.947	7.64165	286.564	5.60133	0.226042	4.41833
Rocky shore	S	585.273	11.4401	429.005	8.38556	0.338399	6.61453
Rocky shore	S	621.972	12.1574	455.906	8.91137	0.359618	7.02929
Rocky shore	S	650.109	12.7074	476.53	9.3145	0.375887	7.34727
Rocky shore	S	714.583	13.9676	523.79	10.2383	0.413165	8.07594
Rocky shore	S	727.544	14.221	533.29	10.424	0.420659	8.22242

## Sheet: Absorption efficiency final
Origin	Growth group	AE (%)
Raft	S	80.3506
Raft	S	80.2309
Raft	S	81.2466
Raft	S	84.0074
Raft	S	84.6954
Raft	S	82.0667		Effect	df	SS	MS	F-value	P-value
Raft	F	78.9865		AE
Raft	F	77.8243		Growth group	1	0.26	0.26	0.01	0.90 ns
Raft	F	80.0225		Origin	1	4.66	4.66	0.25	0.62 ns
Raft	F	74.4604		G. group x Origin	1	51.96	51.96	2.77	0.10 ns
Raft	F	81.6391		Error	37	695.12	18.79
Raft	F	85.8675
Rocky shore	S	64.7971
Rocky shore	S	74.4329
Rocky shore	S	81.3019
Rocky shore	S	80.4519
Rocky shore	S	79.5024
Rocky shore	S	80.0097
Rocky shore	S	83.8144
Rocky shore	S	81.6844
Rocky shore	S	81.5456
Rocky shore	S	74.9158
Rocky shore	S	79.182
Rocky shore	S	86.175
Rocky shore	S	72.8775
Rocky shore	S	83.6799
Rocky shore	F	86.1501
Rocky shore	F	87.0851
Rocky shore	F	84.1205
Rocky shore	F	81.5973
Rocky shore	F	82.2055
Rocky shore	F	83.4011
Rocky shore	F	82.1478
Rocky shore	F	73.2615
Rocky shore	F	74.816
Rocky shore	F	77.2785
Rocky shore	F	82.892
Rocky shore	F	82.5676
Rocky shore	F	79.4376
Rocky shore	F	81.9978
Rocky shore	F	84.0431

## Sheet: Oxigeno & amonio final
Origin	Growth group	VO2 total (ul h-1)	VO2 spc (ulO2(mgOW)-1h-1)	VNH4-N total (ug h-1)	VNH4-Nspc (µgNH4 OW)-1h-1)	O:N
Rocky shore	S	65.7674	1.28152	1.77623	0.04	46.2644
Rocky shore	S	66.4823	1.29545	1.75661	0.0439944	47.2898
Rocky shore	S	64.0622	1.24829	1.76151	0.0518669	45.4414
Rocky shore	S	81.2329	1.58287	2.9383	0.05	34.5439
Rocky shore	S	88.0855	1.7164	2.57661	0.0484325	42.7162
Rocky shore	S	58.1266	1.13263	2.4	0.0498343	30.2622
Rocky shore	S	61.4782	1.19794	1.43767	0.0281015	53.4316
Rocky shore	S	71.3073	1.38947	1.35426	0.026471	65.7915
Rocky shore	S	66.8206	1.30204	1.7	0.0360619	49.1132
Rocky shore	S	67.3346	1.31205	1.6781	0.032801	50.1368
Rocky shore	S	69.4897	1.35405	1.91853	0.0375006	45.2573
Rocky shore	S	56.8472	1.1077	1.63394	0.03	43.4719
Rocky shore	S	56.8294	1.10735	0.7	0.018031	101.44
Rocky shore	S	52.1296	1.01577	1.03532	0.0202369	62.9138
Rocky shore	S	56.2067	1.09522	0.961718	0.0143864	73.0258		Effect	df	SS	MS	F-value	P-value
Rocky shore	F	153.499	0.884977	4.50973	0.0321179	42.5297		VNH4-N SPC
Rocky shore	F	160.574	1.48748	5.72745	0.0330208	35.0307		Growth group	1	0.001	0.00110221	6.30564	<0.01**
Rocky shore	F	169.043	1.56594	3.91525	0.0362691	53.9479		Origin	1	0.00224758	0.00224758	12.8582	<0.001***
Rocky shore	F	188.059	1.7421	3.78101	0.0350256	62.1474		G. group x Origin	1	0.000171037	0.000171037	0.978489	0.32 ns
Rocky shore	F	164.268	1.5217	5.5205	0.0511394	37.18		Error	55	0.00873987	0.000174797
Rocky shore	F	148.113	0.853926	5.78338	0.0535747	31.9999
Rocky shore	F	139.987	1.29678	3.72019	0.050277	47.0176		VO2SPC
Rocky shore	F	124.277	1.15124	4.53649	0.0554678	34.23		Growth group	1	0.0101576	0.0101576	0.237432	0.62 ns
Rocky shore	F	147.792	1.36908	5.72749	0.063699	32.242		Origin	1	1.14488	1.14488	26.7613	< 0.001 ***
Rocky shore	F	134.1	1.24225	4.58333	0.0606965	36.5582		G. group x Origin	1	0.0219717	0.0219717	0.513585	0.48 ns
Rocky shore	F	152.768	0.88076	3.73357	0.0508999	51.1262		Error	55	2.35296	0.0427811
Rocky shore	F	124.026	1.14892	7.62773	0.081887	20.3168
Rocky shore	F	135.191	1.25235	6.39659	0.0792781	26.408		O:N index
Rocky shore	F	138.939	1.28707	9.96288	0.0455756	17.4251		Growth group	1	2040.05	2040.05	8.66008	< 0.001 ***
Raft	F	135.538	0.935907	5.79578	0.0400206	29.2204		Origin	1	877.857	877.857	3.72653	0.06 ns
Raft	F	144.189	0.995646	6.05242	0.0417927	29.7674		G. group x Origin	1	116.185	116.185	0.49321	0.48 ns
Raft	F	135.538	0.935907	6.10233	0.0421373	27.7525		Error	55	12956.3	235.57
Raft	F	148.188	1.02326	4.812	0.0332274	38.4791
Raft	F	178.34	1.23146	4.71219	0.0325383	47.2891
Raft	F	147.86	1.02099	6.39461	0.0441556	28.8916
Raft	F	174.636	1.20588	6.65838	0.0459769	32.7718
Raft	F	134.247	0.926994	5.46785	0.0377562	30.6778
Raft	F	158.554	1.09483	5.79578	0.0400206	34.1823
Raft	F	114.004	0.787212	5.15418	0.0347247	27.6374
Raft	S	48.7537	0.77658	2.19422	0.0349509	27.7628
Raft	S	55.0535	0.876927	1.99692	0.0318082	34.4477
Raft	S	71.2753	1.13532	1.02238	0	87.1094
Raft	S	65.6513	1.04574	2.02084	0	40.5927
Raft	S	72.6706	1.15754	1.98496	0.016285	45.7449
Raft	S	52.0778	0.578772	1.95507	0.0321892	33.2833
Raft	S	79.0711	0.829528	1.85343	0.0316178	53.3062
Raft	S	54.7094	1.25949	2.95951	0.0311416	23.0982
Raft	S	68.0097	0.871446	2.95951	0.0295226	28.7136
Raft	S	72.6706	1.0833	2.92961	0.0471409	30.9945
Raft	S	58.3567	1.15754	1.53655	0.0471409	47.4547
Raft	S	48.015	0.929542	1.79962	0.0466648	33.3375
Raft	S	39.6385	0.764813	1.52459	0.0244752	32.4862
Raft	S	57.1688	0.631387	1.6083	0.0286655	44.4149
Raft	S	45.2264	0.91062	2.95951	0.0242847	19.0945
Raft	S	51.9214	0.720395	1.19576	0.0471409	54.2548
Raft	S	71.2025	0.827037	2.95951	0.0242847	30.0616
Raft	S	76.3408	1.13416	1.19576	0.0471409	79.7717
Raft	S	67.3916	1.21601	2.95951	0.0242847	28.4526
Raft	S	60.8002	1.07346	1.19576	0.0471409	63.5327

## Sheet: SFG final
Origin	Growth group	OIR total (mgOW h-1)	AE	VO2 total	NH4 total	SFG	VO2 J h-1	OIR (J h-1)	Metabolic expenditure	Absorbed energy	gross growth efficiency GGE	AR total (mg h-1)	AR total (J h-1)	Net growth efficiency NGE
Raft	S	0.426565	80.3506	0.0487537	2.19422	7.00731	0.992625	10.0243	1.04726	8.05457	0.699033	0.343854	8.08057	0.869979
Raft	S	0.419733	80.2309	0.0550535	1.99692	6.74314	1.12089	9.86373	1.17061	7.91375	0.68363	0.338347	7.95115	0.852079
Raft	S	0.467139	81.2466	0.0712753	1.02238	7.44244	1.45117	10.9778	1.47662	8.91906	0.677956	0.376561	8.84918	0.834442
Raft	S	0.435459	84.0074	0.0656513	2.02084	7.20974	1.33666	10.2333	1.38698	8.59672	0.704538	0.351023	8.24905	0.838662
Raft	S	0.461972	84.6954	0.0726706	1.98496	7.66582	1.47957	10.8563	1.529	9.19482	0.706114	0.372396	8.75129	0.833711
Raft	S	0.459551	82.0667	0.0520778	1.95507	7.75376	1.0603	10.7994	1.10899	8.86274	0.717978	0.370444	8.70543	0.874871
Raft	S	0.488444	80.3506	0.0790711	1.85343	7.56695	1.60989	11.4784	1.65604	9.22299	0.659232	0.393735	9.25277	0.820445
Raft	S	0.499649	80.2309	0.0547094	2.95951	8.23294	1.11388	11.7418	1.18757	9.42051	0.701168	0.402767	9.46503	0.873937
Raft	S	0.427395	81.2466	0.0680097	2.95951	6.70187	1.38468	10.0438	1.45837	8.16024	0.667265	0.344523	8.0963	0.821284
Raft	S	0.481011	84.0074	0.0726706	2.92961	7.94349	1.47957	11.3038	1.55252	9.49601	0.702729	0.387743	9.11197	0.836508
Raft	S	0.48454	84.6954	0.0583567	1.53655	8.4176	1.18814	11.3867	1.2264	9.64401	0.739249	0.390588	9.17882	0.872833
Raft	S	0.387902	82.0667	0.048015	1.79962	6.45856	0.977585	9.1157	1.0224	7.48096	0.70851	0.312688	7.34817	0.863334
Raft	S	0.375215	80.3506	0.0396385	1.52459	6.23994	0.80704	8.81754	0.845002	7.08495	0.707674	0.302461	7.10782	0.880733
Raft	S	0.320282	80.2309	0.0571688	1.6083	4.83467	1.16396	7.52662	1.204	6.03867	0.642343	0.258179	6.06721	0.800618
Raft	S	0.415877	81.2466	0.0452264	2.95951	6.94581	0.92081	9.7731	0.994502	7.94031	0.710707	0.335238	7.8781	0.874753
Raft	S	0.478814	84.0074	0.0519214	1.19576	8.36573	1.05712	11.2521	1.08689	9.45262	0.74348	0.385972	9.07034	0.885017
Raft	S	0.501445	84.6954	0.0712025	2.95951	8.45708	1.44968	11.7839	1.52337	9.98046	0.717678	0.404214	9.49904	0.847364
Raft	F	1.09426	78.9865	0.135538	5.79578	17.4076	2.75956	25.7152	2.90387	20.3115	0.676941	0.88493	20.7959	0.857033
Raft	F	1.3687	77.8243	0.144189	6.05242	21.9454	2.9357	32.1645	3.0864	25.0318	0.682286	1.10687	26.0114	0.876701
Raft	F	1.26408	80.0225	0.135538	6.10233	20.8599	2.75956	29.7059	2.9115	23.7714	0.702215	1.02226	24.0232	0.877521
Raft	F	1.32323	74.4604	0.148188	4.812	20.0172	3.01711	31.0959	3.13693	23.1542	0.643725	1.0701	25.1473	0.86452
Raft	F	1.21699	81.6391	0.17834	4.71219	19.5999	3.63099	28.5993	3.74833	23.3482	0.685327	0.984182	23.1283	0.83946
Raft	F	1.38607	85.8675	0.14786	6.39461	24.7997	3.01042	32.5726	3.16965	27.9693	0.761365	1.12091	26.3415	0.886674
Raft	F	1.74776	78.9865	0.174636	6.65838	28.7202	3.55558	41.0723	3.72137	32.4415	0.699259	1.41341	33.2151	0.88529
Raft	F	1.5036	77.8243	0.134247	5.46785	24.6295	2.73327	35.3346	2.86942	27.4989	0.697035	1.21596	28.5751	0.895653
Raft	F	1.04321	80.0225	0.158554	5.79578	16.2454	3.22816	24.5155	3.37247	19.6179	0.66266	0.843646	19.8257	0.828092
Raft	F	1.26609	74.4604	0.114004	5.15418	19.7048	2.32112	29.753	2.44946	22.1542	0.662278	1.02388	24.0613	0.889436
Raft	F	1.27255	81.6391	0.148188	6.39461	21.2379	3.01711	29.905	3.17634	24.4142	0.710177	1.02911	24.1842	0.869898
Raft	F	1.15247	85.8675	0.17834	6.65838	19.4588	3.63099	27.0832	3.79679	23.2556	0.718485	0.932006	21.9021	0.836737
Raft	F	1.17844	78.9865	0.14786	5.46785	18.7274	3.01042	27.6933	3.14657	21.874	0.676243	0.953004	22.3956	0.85615
Raft	F	1.53224	77.8243	0.174636	5.79578	24.3228	3.55558	36.0076	3.6999	28.0227	0.67549	1.23912	29.1194	0.867968
Raft	F	1.39504	80.0225	0.134247	5.15418	23.3725	2.73327	32.7835	2.86161	26.2342	0.712937	1.12817	26.512	0.89092
Raft	F	1.62102	74.4604	0.11	4.812	26.0056	2.2396	38.0941	2.35942	28.365	0.682667	1.31092	30.8067	0.916819
Rocky shore	F	1.03579	86.1501	0.153499	4.50973	17.7323	3.12525	24.341	3.23754	20.9698	0.728494	0.841162	19.7673	0.845609
Rocky shore	F	1.77966	87.0851	0.160574	5.72745	33.0089	3.26928	41.8221	3.4119	36.4208	0.78927	1	23.5	0.90632
Rocky shore	F	1.28055	84.1205	0.169043	3.91525	21.7752	3.44172	30.093	3.53921	25.3144	0.723596	1.03994	24.4385	0.86019
Rocky shore	F	1.14528	81.5973	0.188059	3.78101	18.0382	3.82889	26.9141	3.92304	21.9612	0.670212	0.930084	21.857	0.821365
Rocky shore	F	0.941779	82.2055	0.164268	5.5205	14.7116	3.34449	22.1318	3.48195	18.1936	0.664728	0.764819	17.9732	0.808616
Rocky shore	F	0.944823	83.4011	0.148113	5.78338	15.3582	3.01559	22.2033	3.15959	18.5178	0.691708	0.76729	18.0313	0.829375
Rocky shore	F	0.940893	82.1478	0.139987	3.72019	15.2209	2.85014	22.111	2.94278	18.1637	0.688387	0.764099	17.9563	0.837986
Rocky shore	F	1.38629	73.2615	0.124277	4.53649	21.2237	2.53028	32.5777	2.64324	23.8669	0.651479	1	23.5	0.889251
Rocky shore	F	0.890154	74.816	0.1341	5.72749	12.7776	2.73028	20.9186	2.8729	15.6505	0.610823	0.722894	16.988	0.816434
Rocky shore	F	1.95078	77.2785	0.1341	4.58333	32.5826	2.73028	45.8434	2.84441	35.4271	0.710739	1.58423	37.2294	0.919711
Rocky shore	F	0.979971	82.892	0.152768	3.73357	15.8862	3.11035	23.0293	3.20332	19.0895	0.689823	0.795835	18.7021	0.832195
Rocky shore	F	0.989833	82.5676	0.124026	7.62773	16.491	2.52518	23.2611	2.71511	19.2061	0.708953	0.803843	18.8903	0.858633
Rocky shore	F	1.41393	79.4376	0.135191	6.39659	23.4832	2.75249	33.2273	2.91176	26.3949	0.706744	1	23.5	0.889685
Rocky shore	F	1.07283	81.9978	0.138939	9.96288	17.596	2.8288	25.2115	3.07688	20.6729	0.697936	0.871246	20.4743	0.851164
Rocky shore	F	1.52225	84.0431	0.153499	3.78101	26.8453	3.12525	35.773	3.21939	30.0647	0.750435	1	23.5	0.892918
Rocky shore	F	0.955546	82.1478	0.160574	5.5205	15.0398	3.26928	22.4553	3.40674	18.4466	0.669766	0.775999	18.236	0.815318
Rocky shore	F	1.49592	73.2615	0.169043	5.78338	22.1687	3.44172	35.154	3.58573	25.7544	0.630615	1.21483	28.5486	0.860772
Rocky shore	F	1.57465	74.816	0.188059	3.72019	23.7635	3.82889	37.0042	3.92152	27.6851	0.642185	1.27877	30.0511	0.858352
Rocky shore	F	1.15987	77.2785	0.164268	4.53649	17.6063	3.34449	27.257	3.45745	21.0638	0.645938	0.91	21.385	0.835858
Rocky shore	F	1.40475	82.892	0.148113	5.72749	24.2058	3.01559	33.0116	3.1582	27.364	0.733251	0.90	#VALUE!	0.884585
Rocky shore	F	0.917007	82.5676	0.139987	4.58333	14.8288	2.85014	21.5497	2.96427	17.7931	0.688121	0.744702	17.5005	0.833403
Rocky shore	F	0.769232	79.4376	0.124277	3.73357	11.7366	2.53028	18.0769	2.62324	14.3599	0.64926	0.624693	14.6803	0.817321
Rocky shore	F	1.48343	81.9978	0.1341	7.62773	25.6647	2.73028	34.8605	2.92021	28.5849	0.736209	1	23.5	0.897841
Rocky shore	F	1.03839	84.0431	0.1341	9.96288	17.5299	2.73028	24.4021	2.97836	20.5083	0.718377	0.8	18.8	0.854773
Rocky shore	S	0.512276	65.7971	0.0657674	1.77623	6.53772	1.33902	12.0385	1.38325	7.92098	0.543069	0.404083	9.49596	0.825368
Rocky shore	S	0.450007	74.6329	0.0664823	1.75661	6.49524	1.35358	10.5752	1.39732	7.89256	0.614197	0.354966	8.34169	0.822957
Rocky shore	S	0.427897	81.3019	0.0640622	1.76151	6.8272	1.30431	10.0556	1.34817	8.17537	0.678947	0.337525	7.93183	0.835094
Rocky shore	S	0.452385	80.4519	0.0802329	2.9383	6.84618	1.63354	10.6311	1.70671	8.55288	0.643979	0.356842	8.38578	0.800453
Rocky shore	S	0.489246	79.5024	0.0850855	2.57661	7.34412	1.73234	11.4973	1.7965	9.14061	0.63877	0.385917	9.06905	0.80346
Rocky shore	S	0.563544	80.0097	0.0581266	2.4	9.3527	1.18346	13.2433	1.24322	10.5959	0.706222	0.444523	10.4463	0.88267
Rocky shore	S	0.286564	83.91	0.0614782	1.43767	4.36322	1.2517	6.73425	1.2875	5.65071	0.647914	0.226042	5.31198	0.772153
Rocky shore	S	0.429005	81.6844	0.0568294	1.35426	7.04434	1.15705	10.0816	1.19077	8.23511	0.698731	0.338399	7.95238	0.855404
Rocky shore	S	0.455906	76.9158	0.0521296	1.7	7.13691	1.06136	10.7138	1.10369	8.2406	0.666142	0.359618	8.45103	0.866067
Rocky shore	S	0.47653	83.91	0.0614782	1.43767	8.10912	1.2517	11.1984	1.2875	9.39662	0.724129	0.375887	8.83333	0.862983
Rocky shore	S	0.52379	81.6844	0.0568294	1.35426	8.86381	1.15705	12.3091	1.19077	10.0546	0.720105	0.413165	9.70938	0.88157
Rocky shore	S	0.53329	80.0097	0.0521296	1.6	8.92587	1.06136	12.5323	1.1012	10.0271	0.712229	0.420659	9.88549	0.890178

## Sheet: Oxígeno & amonio initial
Origin	VO2 total (ul h-1)	VO2 spc (ulO2(mgOW)-1h-1)	VO2 std (ul h-1)	VNH4-N total (ug h-1)	VNH4-Nspc (µgNH4 OW)-1h-1)	VNH4-N std (ug h-1)	O:N
Raft	39.0029	1.14558	432.479	2.13003	0.0625624	23.6185	22.8796
Raft	44.0428	1.1338	442.416	1.88058	0.0552357	20.8525	29.263
Raft	57.0203	1.46788	572.776	1.83918	0.0540198	20.3935	38.7384
Raft	52.521	1.35206	527.581	1.7118	0.0502785	18.9811	38.3368
Raft	29.8365	1.26149	299.712	1.57381	0.0462254	17.451	23.6882
Raft	58.1365	3.17283	513.712	1.66191	0.0488131	18.4279	43.7096
Raft	41.6622	1.69693	322.319	1.97823	0.050926	19.8716	26.3149
Raft	34.3534	1.22369	304.927	1.83387	0.0472097	18.4215	23.4065
Raft	63.2569	0.884364	461.966	2.28076	0.0587139	22.9105	34.6549
Raft	43.7675	1.62843	345.084	2.39752	0.0617198	24.0834	22.81
Raft	54.4077	1.12671	635.424	1.43263	0.0368805	14.391	47.4528
Raft	58.1365	1.40063	439.651	1.40822	0.036252	14.1457	51.584
Raft	46.6853	1.26149	546.533	1.64917	0.042455	16.5662	35.3712
Raft	69.3171	1.01301	513.712	1.74152	0.0448323	17.4938	49.7333
Raft	38.412	1.50409	412.527	2.35931	0.051194	20.8476	20.3432
Raft	31.7108	1.12822	588.481	2.4368	0.0528754	21.5323	16.2601
Raft	45.735	0.816336	312.552	3.23928	0.0702883	28.6233	17.6415
Raft	36.1811	1.17736	321.321	3.26475	0.0708411	28.8484	13.8474
Raft	41.5371	0.931417	425.926	3.78913	0.0822193	33.4819	13.6972
Raft	56.962	1.0693	318.539	3.76153	0.0816205	33.2381	18.9216
Raft	61.0726	1.236	459.414	2	0.0822193	24	38.1551
Raft	53.9133	1.3252	539.657	2.35931	0.0528754	21	28.5527
Rocky shore	54.9587	2.46344	751.293	1.95062	0.0779314	26.6653	35.2046
Rocky shore	51.0896	2.19571	615.54	1.84425	0.0736817	25.2112	34.6137
Rocky shore	47.5662	2.44362	530.631	2.04094	0.0815396	27.8999	29.1209
Rocky shore	51.9705	1.71845	569.96	1.83021	0.0731205	25.0192	35.4808
Rocky shore	41.6938	1.28353	565.489	1.81014	0.0723186	24.7448	28.7804
Rocky shore	41.3668	1.40237	605.881	1.74993	0.0699132	23.9182	29.5371
Rocky shore	44.3215	1.66575	502.337	1.84024	0.0618984	22.1717	30.0938
Rocky shore	41.6938	1.65269	479.666	1.62048	0.0545065	19.5239	32.1488
Rocky shore	36.2316	1.77074	491.658	2.30987	0.0776949	27.8299	19.5991
Rocky shore	46.979	1.40242	751.293	2.24866	0.075636	27.0924	26.1046
Rocky shore	48.1534	1.26768	615.54	2.07606	0.0698304	25.0129	28.9817
Rocky shore	54.9587	2.46344	751.293	2.09713	0.0705392	25.2667	32.7451
Rocky shore	51.0896	2.19571	615.54	2.31288	0.0777962	27.8661	27.6004
Rocky shore	47.5662	2.44362	530.631	2.38112	0.0800914	28.6883	24.9605
Rocky shore	51.9705	1.71845	569.96	2.03391	0.0548831	20.7667	31.9272
Rocky shore	41.6938	1.28353	565.489	2.00782	0.0541791	20.5003	25.9467
Rocky shore	41.3668	1.40237	605.881	1.61546	0.0435916	16.4942	31.9957
Rocky shore	44.3215	1.66575	600	1.5994	0.0431583	16.3303	34.6252
Rocky shore	41	1.65269	250	1.72885	0.0466514	17.652	29.6321
Rocky shore	40	1.4	410	1.6	0.0453516	17.1602	31.2375

## Sheet: SFG initial
Origin	OIR total (mgOW h-1)	AE	VO2 total	NH4 total	SFG
Raft	0.368978	90.1043	0.00213003	2.13003	7.71652
Raft	0.370172	88.8883	0.00188058	1.88058	7.64731
Raft	0.419298	89.2184	0.00183918	1.83918	8.70789
Raft	0.38855	88.2919	0.0017118	1.7118	7.98439
Raft	0.382772	90.1043	0.00157381	1.57381	8.03379
Raft	0.474463	88.8883	0.00166191	1.66191	9.83572
Raft	0.40612	89.2184	0.00197823	1.97823	8.42532
Raft	0.371648	88.2919	0.00183387	1.83387	7.62817
Raft	0.37888	90.1043	0.00228076	2.28076	7.91938
Raft	0.370265	88.8883	0.00239752	2.39752	7.62586
Raft	0.380535	89.2184	0.00143263	1.43263	7.91359
Raft	0.390332	88.2919	0.00140822	1.40822	8.0351
Raft	0.365895	90.1043	0.00164917	1.64917	7.673
Raft	0.485633	88.8883	0.00174152	1.74152	10.0654
Raft	0.40865	89.2184	0.00235931	2.35931	8.4611
Raft	0.381181	88.2919	0.0024368	2.4368	7.79869
Raft	0.390332	90.1043	0.00323928	3.23928	8.11848
Raft	0.365895	88.8883	0.00326475	3.26475	7.49532
Raft	0.485633	89.2184	0.00378913	3.78913	10.0104
Raft	0.40865	88.2919	0.00376153	3.76153	8.30866
Raft	0.381181	89.2184	0.002	2	7.90146
Raft	0.380535	88.2919	0.00235931	2.35931	7.78879
Rocky shore	0.380233	86.4896	0.00195062	1.95062	7.63997
Rocky shore	0.374501	87.1419	0.00184425	1.84425	7.58569
Rocky shore	0.405702	83.1572	0.00204094	2.04094	7.83584
Rocky shore	0.421403	88.3576	0.00183021	1.83021	8.66719
Rocky shore	0.376044	85.9704	0.00181014	1.81014	7.5153
Rocky shore	0.397917	87.0189	0.00174993	1.74993	8.05799
Rocky shore	0.364453	86.7135	0.00184024	1.84024	7.3434
Rocky shore	0.414474	87.6042	0.00162048	1.62048	8.45943
Rocky shore	0.394957	83.4168	0.00230987	2.30987	7.63778
Rocky shore	0.391939	83.4041	0.00224866	2.24866	7.58022
Rocky shore	0.380321	89.4896	0.00207606	2.07606	7.90421
Rocky shore	0.4092	87.1419	0.00209713	2.09713	8.28482
Rocky shore	0.376044	83.1572	0.00231288	2.31288	7.24395
Rocky shore	0.397917	84.3576	0.00238112	2.38112	7.78056
Rocky shore	0.364453	88.9704	0.00203391	2.03391	7.52793
Rocky shore	0.414474	87.0189	0.00200782	2.00782	8.38488
Rocky shore	0.394957	86.7135	0.00161546	1.61546	7.97519
Rocky shore	0.391939	89.6042	0.0015994	1.5994	8.18067
Rocky shore	0.380321	83.4168	0.00172885	1.72885	7.37717
Rocky shore	0.4092	86.4041	0.0016	1.6	8.23638

## Sheet: Ratio
Origin	Growth group	Initial DW meat	Initial DW shell	Final Meat DW (mg)	Final Shell DW (mg)	Ratio shell growth	Ratio tissue growth
Rockyshore	S	32.7	328.74	62.9	461.9	26.632	6.04
Rockyshore	S	28.15	290.8	60.7333	523.833	46.6067	6.51667
Rockyshore	S	30.9333	320.422	52.3667	578.633	51.6422	4.28667
Rockyshore	S	35.84	370.29	59.4333	542.167	34.3753	4.71867
Rockyshore	S	33.95	374.73	62.7	652.033	55.4607	5.75
Rockyshore	S	38.825	444.488	64.7667	562.367	23.5758	5.18833
Rockyshore	S	43.8	435.27	63.8333	562.633	25.4727	4.00667
Rockyshore	F	32.7	328.74	136.133	1049.63	144.179	20.6867
Rockyshore	F	28.15	290.8	122.2	928.967	127.633	18.81
Rockyshore	F	30.9333	320.422	119.4	1207.73	177.462	17.6933
Rockyshore	F	35.84	370.29	104.567	1114.3	148.802	13.7453
Rockyshore	F	33.95	374.73	123.233	1085.23	142.101	17.8567
Rockyshore	F	38.825	444.488	112.133	1229.3	156.963	14.6617
Rockyshore	F	43.8	435.27	167.467	1362.73	185.493	24.7333
Raft	S	36.16	212.64	73.2	474.975	52.467	7.408
Raft	S	44.85	237.57	79.0778	536.856	59.8571	6.84556
Raft	S	40.32	216.22	77.7556	528.644	62.4849	7.48711
Raft	S	45.56	247.81	79.7778	544.889	59.4158	6.84356
Raft	S	42.84	240.45	86.2111	589.711	69.8522	8.67422
Raft	S	47.87	239.57	73.2	474.975	47.081	5.066
Raft	S	48.28	256.38	79.0778	536.856	56.0951	6.15956
Raft	S	46.86	277.46	77.7556	528.644	50.2369	6.17911
Raft	S	59.23	321.34	79.7778	544.889	44.7098	4.10956
Raft	S	58.13	305.6	86.2111	589.711	56.8222	5.61622
Raft	F	36.16	212.64	160.733	1309.7	219.412	24.9147
Raft	F	44.85	237.57	180.82	1421.86	236.858	27.194
Raft	F	40.32	216.22	222.425	1506.55	258.066	36.421
Raft	F	45.56	247.81	197.96	1592.48	268.934	30.48
Raft	F	42.84	240.45	203.26	1580.82	268.074	32.084
Raft	F	47.87	239.57	160.733	1309.7	214.026	22.5727
Raft	F	48.28	256.38	180.82	1421.86	233.096	26.508
Raft	F	46.86	277.46	222.425	1506.55	245.818	35.113
Raft	F	59.23	321.34	197.96	1592.48	254.228	27.746
Raft	F	58.13	305.6	203.26	1580.82	255.044	29.026

## Sheet: Condition Index
Origin	Growth group	L (mm)	Ash (%)	Meat DW (mg)	Shell DW (mg)	CI
Rockyshore	S	21	10.7578	62.9	461.9	13.6177
Rockyshore	S	22	15.4226	60.7333	523.833	11.594
Rockyshore	S	23	11.9669	52.3667	578.633	9.05006
Rockyshore	S	23	16.2647	59.4333	542.167	10.9622		Effect	df	SS	MS	F-value	P-value
Rockyshore	S	23	16.3743	62.7	652.033	9.61607		Ash
Rockyshore	S	24	22.5939	64.7667	562.367	11.5168		Growth group	1	107.5	107.5	10.7	<0.001 ***
Rockyshore	S	24	16.3969	63.8333	562.633	11.3455		Origin	1	68.3	68.3	6.8	<0.01 **
Rockyshore	F	32	19.3438	136.133	1049.63	12.9696		G. group x Origin	1	19.6	19.6	2.0	0.17 ns
Rockyshore	F	32	20.3219	122.2	928.967	13.1544		Error	22	220.0	10.0
Rockyshore	F	33	22.4735	119.4	1207.73	9.88629
Rockyshore	F	33	23.0794	104.567	1114.3	9.38407		Tissue dry weight
Rockyshore	F	34	24.8309	123.233	1085.23	11.3555		Growth group	1	54172.8	54172.8	146.1	<0.001 ***
Rockyshore	F	34	21.6706	112.133	1229.3	9.12172		Origin	1	8816.9	8816.9	23.8	<0.001 ***
Rockyshore	F	35	21.4172	167.467	1362.73	12.289		G. group x Origin	1	2379.7	2379.7	6.4	<0.001 ***
Rockyshore	F	35	18.6594	147.2	1119.13	13.153		Error	22	8157.0	370.8
Rockyshore	F	36	23.1701	185.8	1159.55	16.0235
Raft	S	24	21.3456	73.2	474.975	15.4113		Shell dry weight
Raft	S	25	23.0715	79.0778	536.856	14.7298		Growth group	1	3589327.6	3589327.6	391.2	<0.001 ***
Raft	S	25	23.7925	77.7556	528.644	14.7085		Origin	1	159415.1	159415.1	17.4	<0.001 ***
Raft	S	26	17.6045	79.7778	544.889	14.6411		G. group x Origin	1	200872.3	200872.3	21.9	<0.001 ***
Raft	S	26	18.2498	86.2111	589.711	14.6192		Error	22	201855.3	9175.2
Raft	F	36	24.8652	160.733	1309.7	12.2725
Raft	F	37	24.9972	180.82	1421.86	12.7171		CI
Raft	F	38	24.3509	222.425	1506.55	14.7639		Growth group	1	1.5	1.5	0.6	0.45 ns
Raft	F	39	26.076	197.96	1592.48	12.4309		Origin	1	35.3	35.3	13.5	<0.001 ***
Raft	F	39	15.7926	203.26	1580.82	12.8579		G. group x Origin	1	10.7	10.7	4.1	0.06 ns
								Error	22	57.6	2.6
